# Supplementary material for: Exploratory Analysis of Circulating miRNA Signatures in Atrial Fibrillation Patients Determining Potential Biomarkers to Support Decision-Making in Anticoagulation and Catheter Ablation
Source: Int J Mol Sci. 2020 Apr 1;21(7):2444. doi: 10.3390/ijms21072444 (PMC7178177; doi:10.3390/ijms21072444)
Supplement: Supplementary file 1 [file ijms-21-02444-s001.zip]

Archive with 2 entries (2 files):
- Supplementary file 1.xlsx
- Supplementary file 2.cys
