# Supplementary material for: Exploratory Analysis of Circulating miRNA Signatures in Atrial Fibrillation Patients Determining Potential Biomarkers to Support Decision-Making in Anticoagulation and Catheter Ablation
Source: Int J Mol Sci. 2020 Apr 1;21(7):2444. doi: 10.3390/ijms21072444 (PMC7178177; doi:10.3390/ijms21072444)
Supplement: Supplementary file 1 [file ijms-21-02444-s001.zip › Supplementary file 1.xlsx]

## Sheet: 191111-cha_cath_intersect_pubme
Supplementary file 1. Literature information (PubMed ID) for supporting evidence of the miRNA – target gene connections
miRNA	Target gene	PMID
miR-143-3p	Cyclin D1	22260523
miR-140-5p	SP1	27214554;21872590
miR-128-3p	Islet-1	20145202;30341898;15652477;23019226;25176219
miR-497-5p	CDK4	23544130
miR-194-5p	SOX3	28618953;29132362
miR-128-3p	SNAIL1	23019226
miR-128-3p	SERA	25781272
miR-143-3p	CRH receptor 2	29728596
miR-22-3p	DLX3	26020521
miR-130a-3p	CSF1	18823650;14697198;22909061;23471483;25607660;15502875;26134263;16381831;29362496
miR-128-3p	p53	24145963;20935678
miR-143-3p	PNPO	29238081
miR-143-3p	c-Maf	24751578;26392389;26941729;24142921
miR-22-3p	HTR2C (HTR1C)	22510010;21168126
miR-194-5p	PDK (PDPK1)	25285168
miR-143-3p	ARL4C	21427707
miR-143-3p	C7orf50	21427707
miR-128-3p	FLJ20291	24311694
miR-497-5p	mTOR	28624790;26238185
miR-140-5p	SDF-1	29067438;29684207;27214554
miR-130a-3p	MeCP2	27245166;29362496;15652477;14697198
miR-128-3p	RAP-1B	23606743;25017996
miR-143-3p	PICALM	21427707
miR-194-5p	Glycogenin-1	28465351
miR-194-5p	PER2	19682069
miR-128-3p	GluR1	28683304;25017011
miR-497-5p	HDGF	23673296;26780929
miR-128-3p	KCT2	24311694
miR-128-3p	SMAD2	25360780;23774211;24145963;27190026
miR-128-3p	CYP2C9	25704921
miR-148b-3p	CSF1	23233531;22909061
miR-143-3p	Syntaxin 16	21427707
miR-194-5p	TRIM23	26221053;21867514
miR-194-5p	RHEB2	23715501;26731713;30485514
miR-130a-3p	DEPDC1	27984115;29362496
miR-148b-3p	CD166	23667173;27328731;29176323
miR-192-5p	ITGB1	26506238
miR-128-3p	Cadherin 11	20042474;15806104;20183876
miR-128-3p	QKI	15806104;29663385
miR-130a-3p	Rab-5A	23418453;21941297;25755726;29362496;25210621;26134263
miR-497-5p	YAP1 (YAp65)	26316081;30297104
miR-130a-3p	SOX4	29362496;25607660;29020498;22206861;30282068;28810927
miR-143-3p	Myosin VI	27626488;20353999;29022908;24751578;24284362;19472311
miR-140-5p	EHD1	30804514;23335783
miR-497-5p	AKT3	29620291;28849051;19293812;26824183;25424347;25611389
miR-143-3p	LGP2	21427707
miR-128-3p	Elfn2	24311694
miR-22-3p	CDX2	29362496;22328083;22849325;23674521
miR-130a-3p	Syntaxin 6	29362496;22391564;25607660
miR-143-3p	EG624219	28938482;30261196
miR-130a-3p	HGF receptor (Met)	26134263;27915273;24606471;29291022;29362496;22043006;25189779;21706050;23418453
miR-148b-3p	MLH1	26759383
miR-194-5p	Nucleolin	27221739
miR-497-5p	WNT7A	24520312;29549123;27195958
miR-22-3p	KATNB1	21565979
miR-144-5p	NCS-1	30375717
miR-192-5p	PPAP	25482440
miR-143-3p	CTGF	24751578;26392389;27398154;27075467;29100790
miR-194-5p	TLN2	22829924;26434583
miR-130a-3p	ATG2B	26134263;22350415;29362496
miR-652-3p	TCF8	26498682
miR-194-5p	SUMO-2	23969555;30232383;28465351
miR-130a-3p	Neurobeachin	21067317;29362496
miR-22-3p	Galectin-1	22710478;26610210;27494859;30565694;18347134
miR-128-3p	p53 (mitochondrial)	20935678;24145963
miR-192-5p	ActRIIB	21840938;22431721
miR-192-5p	Bim	26339371;24854555;30059664
miR-128-3p	PAX3	22541023
miR-140-5p	ADAM10	24530397;26052614;26704053;29684207;23484053;20466812
miR-143-3p	MCR	29728596
miR-194-5p	HB-EGF	30782188;20979124;23969555;20856931;24824429
miR-143-3p	PKC-epsilon	28765889;20351064;24070896;24751578;26392389
miR-128-3p	E2F5	22193543;23852002;22731874
miR-128-3p	ARF-related protein	24311694
miR-130a-3p	SDF-1	29574934;25505270;28861150;24960162
miR-143-3p	B-Raf	23959473;23128394
miR-22-3p	14-3-3 zeta/delta	23355742;29362496;27811373
miR-140-5p	H19	27693036;27716361
miR-194-5p	SIP1 (ZFHX1B)	23715501
miR-128-3p	LIN-28	28569789;15806104;30076414;23019226
miR-148b-3p	Tip110	29435144
miR-143-3p	LRRC14	21427707
miR-128-3p	MKK7 (MAP2K7)	15652477;21874051;23606743;29449644;15806104;23019226
miR-130a-3p	SEC23B	27984115;29362496
miR-148b-3p	PI3K reg class IA (p55-gamma)	26302821;24632606;21364759
miR-143-3p	IQCA	21427707
miR-194-5p	BTF	28216661
miR-128-3p	FADD	24316133
miR-22-3p	ESR1 (membrane)	19414598;30502362;23674521;22589088;28314781;18347134;24715036;21093468;21761362;25825815;20180843;29362496;21750200
miR-143-3p	RPLP2	20544124
miR-22-3p	PPARGC1 (PGC1-alpha)	27174562;24086656
miR-130a-3p	APG12	30206206
miR-194-5p	p27KIP1	25174809;23715501;29409027;23584484
miR-128-3p	Axin1	30537735;28627514;24053158
miR-143-3p	ISG15	21427707
miR-194-5p	CD81	24824429;25218426;24033414
miR-192-5p	IL17RE	25489847
miR-130a-3p	IL-18	24801815
miR-130a-3p	ESR1 (nuclear)	19414598;24960162;20180843;24972801;25189779;25505270;29362496;26134263;21712254
miR-143-3p	FAM83F	26758433;26392389
miR-140-5p	FGFRL1	25941324
miR-143-3p	ARID4A	21427707
miR-128-3p	E2F3	27705931;23606743;25419182;23852002;18810376;18987751;23019226;17355635;21372826;24209638;19941032;24903149
miR-128-3p	TXNIP (VDUP1)	20042474;25419182;24209638
miR-22-3p	TCF8	23938772
miR-130a-3p	TNF-alpha	22043006;26531724;24780745;23418453;24885472
miR-143-3p	Dystrobrevin beta	27223470;26392389;24751578
miR-497-5p	PDCD4	25080009;20637737
miR-130a-3p	MOX2	26134263;19789267;29362496;17957028;19540203;22931291;21370286;21753805;28514291;23032062;25695263
miR-140-5p	Jagged1	28713992;29684207;23389033
miR-194-5p	AKT2	29782828;25285168;26434583;23715501;26803515
miR-128-3p	WNT3A	24307102;23606743;27341528
miR-148b-3p	Neuropilin-1	25997710
miR-143-3p	Elk-1	20412767;19578358
miR-22-3p	NCOA1 (SRC1)	25186498;24086656;21798241;29362496;24972801
miR-140-5p	PDGF-R-alpha	20466812;26297547;22473090;27214554;29684207;19088304
miR-128-3p	LOC100507600	29429387
miR-22-3p	MAD4	18347134;23303785
miR-143-3p	TCP10L	21427707
miR-22-3p	TMEM8B	21565979
miR-192-5p	CD47	23170939;26506238
miR-497-5p	beta-TrCP	23544130
miR-140-5p	NEAT1	26459763
miR-22-3p	M-CSF receptor	23173724;22043006;29362496;24198819
miR-22-3p	ESR1 (mitochondrial)	21761362;22589088;30502362;23674521;28314781;18347134;20180843;19414598;24715036;29362496;25825815;21093468;21750200
miR-652-3p	ROR-alpha	30093563
miR-194-5p	CASP	29663529
miR-128-3p	GPR176	24311694
miR-192-5p	ATP1B1	23221637
miR-22-3p	TPI1	29856481;29362496
miR-143-3p	MDM2	22330136;27626488
miR-22-3p	PURB	22570371;24086656;22710478;29362496
miR-128-3p	ITGA2	24053158;26700675
miR-140-5p	HDAC4	19734943;19102780;24209638;22176772;16828749;29684207
miR-143-3p	SOS1	30959742;29498789
miR-128-3p	Ca-ATPase2	24311694
miR-140-5p	DNMT1	27021683
miR-143-3p	2020-03-05	19472311;24751578;20544124
miR-128-3p	IRS-1	23606743;28284064;24145963;23215023;26501192;26352220;19102782;30701536
miR-194-5p	BMI-1	28098896;25761682;21851624;23686310
miR-192-5p	HOTTIP	26710269
miR-194-5p	Intersectin	24197061;24643999
miR-143-3p	MACC1	27626488;27492459;22533346
miR-128-3p	2-OST	24311694
miR-192-5p	ESR1 (nuclear)	27304060
miR-143-3p	SMAD3	26392389;23483985;30341904;29925839;25175415;22942087;28596604
miR-497-5p	eIF4E	24845562
miR-128-3p	MSI1	29445170;21881409
miR-22-3p	NFBD1	25627978;28637007;29362496
miR-143-3p	CXCL13	30404560
miR-194-5p	COUP-TFII	25800782;25412310;23213373;21151097
miR-128-3p	AF-4	25419182;19749093
miR-143-3p	ZFP36(Tristetraprolin)	21427707
miR-130a-3p	APG16L1	29459719;24148619;21486751;29362496;25485521
miR-192-5p	SIP1 (ZFHX1B)	27001466;30332302;20056746;21234533;23715501;22659882;23646287;21228106;17360662;20393144;18925646;19543271;23649518;24213572;25417901;22817730;23032062
miR-128-3p	RET	20147780;23022987;21874051;19528081;23606743;23852002
miR-192-5p	DHFR	23646287;26506238;30029588
miR-143-3p	Elastase 3A	21427707
miR-22-3p	CDK6	26148929;23027903;21502362;23418963
miR-22-3p	Ikaros	24421386
miR-22-3p	ARPC5	22447776;29362496
miR-140-5p	TGF-beta receptor type I	27214554;31035970;23401231;30115383;23396142;26657345
miR-22-3p	AKT3	29362496;23027903;29434190;25978529;25323119
miR-143-3p	PTPN12	21427707
miR-128-3p	DAN	20042474
miR-192-5p	TYSY	20647341;30029588;23715501;28321538
miR-128-3p	PI3K reg class IA (p85-alpha)	25962360;20505758;24145963;27893811
miR-22-3p	WNT1	23851184
miR-140-5p	NFYA	29684207;26619802
miR-22-3p	BMP6	24163368
miR-143-3p	CENTG3	21427707
miR-22-3p	HoxC13	26020521
miR-194-5p	NudC	27959429;23273170;27035759
miR-143-3p	SOX4	21427707;23782521
miR-143-3p	NF-AT2(NFATC1)	24751578;27639060;26392389;23321517
miR-22-3p	p21	24048714;22751131;23582783;23387820;25386939;29362496;21565979;23303785
miR-22-3p	c-Cbl	25016317;29362496;29434190;30190130;23027903
miR-140-5p	PAX6	29684207;24530397
miR-652-3p	SMAD4	22821565
miR-130a-3p	E2F2	29176620
miR-497-5p	PELP1	30771436
miR-22-3p	VE-cadherin	26610210;28112401
miR-22-3p	SRF	21618527;24086656;27031991
miR-140-5p	SBF2-AS1	30115383
miR-140-5p	YES	28818100;30259997;23484053;29684207
miR-130a-3p	PDGF-R-alpha	22942087;23418453;24960162;26919791;25607660;25505270;26565905;25834316;29362496
miR-22-3p	IRF8	23251709
miR-143-3p	PDGF-R-alpha	20351064;24751578;22707615;26392389
miR-22-3p	LAMG1	26052614;29362496;18347134
miR-128-3p	ERK2 (MAPK1)	30556928
miR-22-3p	TRID(TNFRSF10C)	21565979
miR-128-3p	ABCB9	15652477;23019226;24311694;18987751;26883496
miR-140-5p	ADAM9	27498787;29684207
miR-22-3p	DNA ligase III	29362496;25828893;30120376
miR-130a-3p	APOER2	26565914;29362496;22043006;18922750
miR-130a-3p	MCR	20829111;19944075;29362496;25607660
miR-194-5p	Cullin 4B	28465351;30782188
miR-128-3p	AK3L1	24311694
miR-22-3p	Cyr61	24449575;23983169;29362496
miR-22-3p	PPM1K	29362496;24086656;26592513
miR-128-3p	Doublecortin	23019226;15806104;15652477;27261578;30142940;19713529;18987751;24209638;25419182
miR-130a-3p	IFI17	22787204;26134263
miR-128-3p	SFRS1 (SF2)	21807765;25781272
miR-143-3p	ATG2B	24751578;19472311;20668671;26392389;23321517;25322940
miR-130a-3p	c-Myc	25544755
miR-143-3p	DNMT3A	20400061;25491368;28718369;20577206;27626488;22438992;24626955;28619512;26573388;19638978;24218337
miR-128-3p	Dicer	29236960
miR-22-3p	REDD1	29084921;30302791;25386939;30846680;23303785;29362496;28473452
miR-194-5p	ITGA9	20979124;23715501
miR-140-5p	Aggrecanase-2	20466812;19011694;30804514;31077718;31160553
miR-128-3p	RAB24	20042474
miR-143-3p	Seipin	21427707
miR-128-3p	B3GT1	24311694
miR-128-3p	C10orf46	24311694
miR-128-3p	Stromelysin-1	25742789
miR-130a-3p	Fra-1	25189779;29384218;29362496
miR-194-5p	YAP1 (YAp65)	26731713
miR-128-3p	MEK1(MAP2K1)	29449644
miR-130a-3p	IRF8	20981674
miR-22-3p	TrkB	29362496;27662840
miR-497-5p	LYRIC	26336827
miR-140-5p	RalA	24063364;29684207
miR-143-3p	ORP8	21441927;29236306;23812417
miR-128-3p	MEL1	23019226;23874225
miR-143-3p	PART1	28619512
miR-192-5p	ESR1 (membrane)	27304060
miR-140-5p	ErbB4	24530397
miR-22-3p	P53DINP1a	23303785;25386939;18347134;22570371;24086656;18974142;29362496;23173724
miR-497-5p	Bcl-2	18836476;21878650;22123611;27144561;20053374;22731874;26345385;24598351;21258880;27918592;30535471;25230140;25860243;26339338;29620291;23184160;23852002;26299920;25119651
miR-128-3p	VEGFR-3	29777777
miR-130a-3p	RAB-5B	23418453;29746865
miR-143-3p	ABIN-2	21427707
miR-194-5p	HGK(MAP4K4)	26722431;25602366;23715501
miR-143-3p	LCE1E	21427707
miR-192-5p	XPF	23646287;21672525;19513554
miR-128-3p	PEA15	24311694
miR-130a-3p	E2F8	29341117
miR-143-3p	GLUT1	30150287
miR-22-3p	IRF5	29362496;23674521;22043006;23303785
miR-143-3p	C3orf67	21427707
miR-128-3p	MLL1 (HRX)	25419182;21682903;19749093;24209638
miR-22-3p	CHMP1A	23027903;21565979
miR-194-5p	MDM2	23715501;20951946
miR-148b-3p	HOTAIR	27446363
miR-128-3p	Carbonic anhydrase VII	18987751;15652477;24311694;15806104
miR-128-3p	GPR88	24311694
miR-22-3p	CLN3	21565979
miR-130a-3p	MafB	29362496;20941782;16549775;20981674;26134263;22782083
miR-128-3p	FAM59A	30177387
miR-130a-3p	CLOCK	25607660;27440219
miR-128-3p	HIP1	20075166
miR-22-3p	SON	21565979
miR-497-5p	Insulin receptor	26567220;26300412;29620291
miR-128-3p	CD47	29368647
miR-128-3p	CDC42	24465609;18987751
miR-143-3p	PAI1	21427707;25673011;22108519;26392389;27626488;25647182;28988111;24079748
miR-143-3p	FAM114A1	21427707
miR-22-3p	Fra-1	22751131;22710478;18347134;24384510;26610210;23674521;21081659;22282464
miR-143-3p	F264	21427707
miR-140-5p	TLR4	25980495;29901170;23239997;30321456
miR-143-3p	N-Ras	24431212;24980823
miR-22-3p	ASPM	21565979
miR-130a-3p	XIAP	24145606;26494558
miR-143-3p	ERICH1	21427707
miR-130a-3p	TGF-beta 1	24801815
miR-192-5p	Bcl-2	30382141;19074876;23824282;25292042;24213572;26550150
miR-497-5p	XIST	27911852
miR-194-5p	DNMT3A	20979124;25285168
miR-194-5p	C21orf91	26221053
miR-143-3p	p15	21427707
miR-497-5p	Brca1	26257769
miR-22-3p	BMP7	24163368;26148929;26112332
miR-194-5p	SOX5	22206861;22396742
miR-143-3p	GLI-3	23895853;24608427;24751578;19472311;29416013
miR-497-5p	SOX5	30816573
miR-128-3p	CSF1	15652477;24415783;20145202;22909061;24053158;23019226;18987751
miR-128-3p	ARRDC4	28974576;18987751;24311694
miR-192-5p	XIAP	25444916;22733138;23646287
miR-140-5p	WNT11	23389033;26657345
miR-143-3p	IRS-1	23959473;23748240
miR-22-3p	Tip60	26512777
miR-22-3p	Beta-catenin	26853553
miR-128-3p	RhoE	25345933;26870304;21970718
miR-22-3p	Sirtuin1	26662303;21502362;22479251;27174562;24086656;23674521;22710478;26687158;23524588;30252536;29362496;26499759;21618527;25978529
miR-143-3p	CYP2C9	21457141;21864709;25704921;25968989
miR-194-5p	BMP1	22206861;23584484
miR-194-5p	TGF-beta 1	20332227
miR-192-5p	PABPC4	23646287;30530815
miR-22-3p	E-cadherin	28231399
miR-130a-3p	TGF-beta receptor type II	25189779;24278370;25505270;27304191;29973593;28518142;16854228;23418453;29362496;24960162
miR-140-5p	TRPS1	30804514
miR-128-3p	MAP3K2 (MEKK2)	23606743;29449644
miR-143-3p	Versican	27941332;20489207;25562163
miR-140-5p	Septin 2	27155525;29684207
miR-143-3p	Fra-2	29330462;23321517;26392389;30114390
miR-143-3p	ATAD3B	21427707
miR-143-3p	SP7	23430263;24381059;29741283;23827457;23321517;26392389
miR-497-5p	SMURF1	20637737;24858688
miR-130a-3p	TCF8	25505270;24960162;28714003
miR-497-5p	CDC25B	25119651
miR-143-3p	GRB2	21427707
miR-497-5p	OIP5-AS1	26819413
miR-22-3p	VISA	27705941
miR-22-3p	AKT1	30382141;26364720
miR-497-5p	SK4/IK1	27531900
miR-128-3p	RENT3B	24529710
miR-143-3p	eIF2S2	20544124
miR-22-3p	TCF7 (TCF1)	26193896
miR-128-3p	Rap 1	24311694
miR-192-5p	ITGAV	26506238
miR-22-3p	PPAR-alpha	24086656;25386939;19011694;23524588;18347134
miR-497-5p	P4H-TM	28685750
miR-128-3p	VEGF-C	23606743;29445170;22049531;29777777;26722309;25001183;26883496;26460960
miR-128-3p	SP1	15652477;25869934;23019226;15806104;24959930;25360780;30591585;21841775;28238937
miR-143-3p	NPR3	26392389;23321517;24751578;29728596
miR-22-3p	LYRIC	29362496;25323629
miR-130a-3p	Bim	29362496;30390341
miR-128-3p	Reelin	19713529;23606743;24053158;25419182;23852002;21841775;24209638;30142940
miR-130a-3p	NDRG2	23741392;30206227
miR-497-5p	c-Raf-1	21350001;28586056;30382763;23852002;29150931;24520312
miR-128-3p	CREM (activators)	24311694
miR-22-3p	ST6GAL2	29515098
miR-497-5p	RECK	25119651;29620291;28098218
miR-128-3p	RENT1	29581509;21596314
miR-130a-3p	NPAT	29176620;29362496
miR-497-5p	ERK1 (MAPK3)	20660113
miR-192-5p	XPB	26438643;19074876;19900214;19513554;21672525;23646287
miR-128-3p	FAM168B	24311694
miR-22-3p	DAPK2	28703801
miR-128-3p	Casein kinase I delta	24311694
miR-497-5p	Cyclin D2	19293812;27918592;25119651;23184160;26055324;26567220;23852002;21878650
miR-22-3p	NEK9	25131192
miR-194-5p	RING-box protein 1	25412959;25174809
miR-130a-3p	PTEN	25750291;28935812;27713121;28831020;22614869;27040383;29362496;27035216;30896786;26458524;29672222;21632885;24960162;25505270;24780745;26043084
miR-143-3p	DLK	25366176
miR-22-3p	Caveolin-3	24086656;29486470;23674521;22570371;29362496;23027903;28314781
miR-128-3p	CACNA2D3	24311694
miR-497-5p	BDNF	18632683;27926508
miR-130a-3p	EGR3	22773832;29362496
miR-143-3p	Epimorphin	21427707
miR-192-5p	Epiregulin	22659882;28321538;28465351
miR-22-3p	MTHFR	22213190;23794259;28473452;23674521;28045918;21765920;29362496
miR-128-3p	MLN51	15806104;28974576;29581509;23019226;18987751;21596314;15652477
miR-148b-3p	ROCK1	26530325;23233531;27328731
miR-652-3p	Jagged1	25145628
miR-128-3p	BRI3BP	24311694
miR-143-3p	RNPEPL1	21427707
miR-22-3p	Parathymosin	22493679
miR-497-5p	SLUG	26700673
miR-497-5p	Bcl-W	23852002;20053374;18836476;22969914
miR-497-5p	CDC25A	25119651;19293812;29620291;22703586;23544130;23987127
miR-128-3p	Histone H3.3	20145202;22853714;25764126;24311694
miR-497-5p	SMAD7	20637737;23774211;21325063;27508022;27303812
miR-143-3p	ERK1 (MAPK3)	22751122
miR-130a-3p	TFIIH p62 subunit	29362496;25607660;22391564
miR-128-3p	PPAR-gamma	28882569;24145963;23200915;27150726;22541023;25176219;21901137;23215023
miR-192-5p	Rb protein	25174809;27452271;18294391;18311151;19900214;26438643;23646287;22731874;24012720;27793841;15652477;21511813
miR-192-5p	PER2	23646287;19682069
miR-128-3p	GAD1	24311694
miR-140-5p	FUT1	23335783;29488053
miR-194-5p	ActRIIB	21696393;30334578;22431721
miR-128-3p	EGFR	18987751;23963114;24903149;21874051;24145963;25301812
miR-128-3p	HGSNAT	24311694
miR-143-3p	IL13RA1	23965966;24327339;25529447;27048505
miR-140-5p	Pin1	26150353;28383568
miR-192-5p	CASP	29663529
miR-130a-3p	Neuropilin-1	21067317;29362496
miR-192-5p	Adenylate cyclase type VII	30366671
miR-143-3p	EZH2	29803673
miR-143-3p	P53DINP1a	21427707
miR-130a-3p	Ataxin-1	15652477;29362496;26134263;18758459
miR-128-3p	SFRP2	28627514
miR-143-3p	FNDC3B	23383988;24751578;27626488;19472311;26392389
miR-130a-3p	SMAD4	26134263;29362496;25505270;24960162;22028478;26817584;22942087;23393589;24802236;23418453;27286257
miR-497-5p	Cyclin D1	23987127;21350001;23525507;25318871;26055324;19538740;25119651;23852002;24520312
miR-143-3p	KLF4	23430263
miR-128-3p	RGS17	20420807
miR-143-3p	BRD2	23321517;20668671;26392389;30502323;24751578
miR-128-3p	HGF receptor (Met)	23606743;27690301
miR-143-3p	IGF-1 receptor	26392389;25474488;23574723;23748240;24751578;24284362;28492554;29069833;23959473;25492481
miR-140-5p	TNF-alpha	30367500
miR-143-3p	DDX6	29314290;30959742
miR-128-3p	FLRT3	20183876;24311694;23019226;26883496;18987751
miR-143-3p	Bcl-2	22438992;23709205;21693658;21878650;26392389;25492481;28492554;28716710;28716711;22260523;28596604;29336659;30382141;24431212;27133034;27177038;20668671;23936767;22160209;27626488;24751578;19284987;19843160;20878132;21145728;26824186
miR-22-3p	NALP3	29362496;29319163;30614043;29059152;28992621
miR-130a-3p	ROCK2	30015839;25505270;24960162;23418453
miR-130a-3p	SLAIN1	26074357;29362496
miR-130a-3p	Ephrin-A receptor 4	21067317;29362496
miR-128-3p	FXR2	18987751;23019226;20145202;24311694
miR-143-3p	K-RAS	22438992;24895601;29498789;30114390;23128394;26581910;30959742;19292974;23070684;24431212;25701793;28644440;29496555;19062714;19372139;21159816;22804917;25175415;26392389;27725862;30382141;19472311;21622730;27626488;19157460;20577206;22820191;23276710;23483985;23824282;23959473;24751578;19284987;21197560;21276449;22086373;28492554
miR-143-3p	LIFR	26392389;19284987;24751578;25486623;25176219;29620291
miR-143-3p	ANGPTL4	21427707
miR-130a-3p	DDX6	29362496;21486751;29176620
miR-128-3p	PFKL	25781272;27186417
miR-497-5p	Esrra	27456360
miR-143-3p	PDGF-R-beta	30645204
miR-128-3p	PDZ-RhoGEF	18987751;24141048
miR-130a-3p	PPAR-gamma	29761875;30081553;24278370;25505270;26398698;28882569;26255201;22942087;29362496;22043006;26134263;29988029;24960162;25595716;18922750;20825557;21135128;26436920;26692941
miR-497-5p	Cyclin D3	23544130;23554893
miR-497-5p	VEGF-A	29312507;24520312;26202364;25176450;26336827;26485685;19293812;26824183
miR-22-3p	RAB-5B	26148929;18347134;23173724;27569217;29362496;17320082
miR-194-5p	AGK	25960215
miR-497-5p	FBXW7	28685750
miR-143-3p	FN14(TNFRSF12A)	21427707
miR-128-3p	FADS1	18987751;24311694
miR-192-5p	WNK1	23646287;23969555;23170939;20813867;28094285
miR-143-3p	CCDC104	21427707
miR-128-3p	ALK-7	23606743;24311694;23774211;25176219
miR-497-5p	Survivin	24520312
miR-140-5p	TCF8	29416674;29684207
miR-140-5p	FGF9	23401231;20102707
miR-140-5p	Dnpep	21576357
miR-128-3p	CASD1	24311694
miR-143-3p	AF-9	24751578;29416013;30132510;26392389
miR-22-3p	CoREST	29362496;24794437
miR-497-5p	VEGFR-2	26345385;29620291
miR-194-5p	Sirtuin1	30451820
miR-143-3p	RHEBL1	21427707
miR-143-3p	CNP	29728596
miR-130a-3p	ESR1 (mitochondrial)	29362496;25505270;25189779;19414598;20180843;24960162;26134263;21712254;24972801
miR-143-3p	FSTL1	20544124
miR-143-3p	SPRY3	30878395;26392389
miR-140-5p	SMURF1	27214554;27021683;29684207
miR-192-5p	MSN (moesin)	28465351;23969555
miR-192-5p	IGF-1	23959473;20949028;20951946;30029588;19900214;24623846
miR-128-3p	ABCC5	21932399;21953503;30890168;23852002
miR-143-3p	TRIM65	21427707
miR-128-3p	SUZ12	23733246;25301812;29453456
miR-128-3p	AML1 (RUNX1)	15806104;22541023;25612891;23606743
miR-143-3p	Fra-1	21940949
miR-497-5p	IGF-1 receptor	19950226;24667580;29069833;23852002;30454699;25118158;23453369;27176490;28624790;26567220;22710713
miR-497-5p	KSR1	26673620
miR-143-3p	CKIP-1	21427707
miR-143-3p	PVT1	30825877
miR-140-5p	SMAD2	27214554;25980495
miR-128-3p	Glycolipid transfer protein	23041308;25781272;22853714
miR-143-3p	RBM27	19472311;21427707
miR-140-5p	NLK	23389033;24189458;29684207
miR-143-3p	CD47	29368647
miR-497-5p	Angiomotin (AMOT)	26855583
miR-143-3p	MALS-1	21427707
miR-22-3p	HDAC4	21618527;26437241;22588073;23349832;30252536;26148929;20842113;23418963;23524588
miR-128-3p	p70 S6 kinase1	24053158;24859886;23606743;25301812;22442669;23852002
miR-128-3p	ABCA1	26501192;30142940;18987751;25131933;22853714
miR-192-5p	SRPUL	29511442
miR-143-3p	CD276	27626488
miR-194-5p	CDK14	30474270
miR-194-5p	MCM3AP-AS1	30782188
miR-128-3p	C1orf144	20042474;24311694;22853714
miR-22-3p	SP1	18347134;21502362;25825815;24906624;28422727;26148929;27904693
miR-128-3p	PDGF-R-alpha	23606743;21874051;17355635
miR-22-3p	ACLY	29362496;27317765
miR-143-3p	ANCO-1	21427707
miR-22-3p	TACC1	27569217
miR-143-3p	HECTD2	21427707
miR-194-5p	FLJ10707	28465351
miR-194-5p	PER1	19682069
miR-497-5p	PBX3	28042507
miR-130a-3p	Bcl-2	26494558
miR-128-3p	CD151	30132868
miR-128-3p	FAM102A	24311694
miR-194-5p	RAP-2B	26731713;28465351
miR-22-3p	Lef-1	27433921;22751131;29520849;19801995
miR-148b-3p	MLK1(MAP3K9)	26573018
miR-143-3p	TAK1(MAP3K7)	23483985;24666251;24751578;24105952;23247565;19472311;19284987
miR-140-5p	AL1A1	23752191
miR-148b-3p	CEACAM5	25232379
miR-140-5p	BMP2	21720209;27130837;20466812;29684207;30317665;24928442;27214554
miR-22-3p	MeCP2	24558412;24634123;20010955;25722434;24040966;18347134;29362496;25978529
miR-22-3p	MMP-14	27564100;26610210
miR-128-3p	CCDC47	24311694
miR-128-3p	APLP2 precursor	24311694
miR-192-5p	Rab11-FIP2	30006518
miR-497-5p	Chk1	26824183;17998940;24464213;30816435
miR-128-3p	CREB1	23606743;29581509;18987751;23019365;21841775
miR-130a-3p	FOXF2	28849155;29362496
miR-140-5p	LOXL3	30804514
miR-128-3p	SMAD4	27190026
miR-497-5p	TAB3	23487264
miR-143-3p	RalGDS	21427707
miR-143-3p	MORF4	21427707
miR-130a-3p	TBLR1	29091326;29362496
miR-22-3p	ERK2 (MAPK1)	29362496;26718613;29434190
miR-22-3p	HMGB1	28848136;23303785;24609901;24752578;30130540
miR-194-5p	H19	26803515;27716361
miR-194-5p	ERK2 (MAPK1)	29227532;21696393;23715501
miR-192-5p	CD166	21119604;28039611;17587821;24973316;28465351
miR-143-3p	Sirtuin2	21427707
miR-194-5p	SOX17	30272253
miR-128-3p	FAM126B	24311694
miR-128-3p	MALT1	27008703
miR-140-5p	OSTM1 (grey-lethal)	23389033;23389848;26657345
miR-497-5p	HXK2	28602700
miR-128-3p	BAG-2	17355635;19228967;25764126;18987751
miR-194-5p	N-cadherin	23715501;30332302;20979124;21845495;25096247;29518783
miR-128-3p	EGLN1	24311694
miR-128-3p	TGF-beta receptor type I	24903149;27190026;30142940;23326485;24209638;20054641;23606743;23774211;28424413
miR-143-3p	ERK2 (MAPK1)	29137432;22942087;23029228;26392389;24431212
miR-22-3p	TGF-beta receptor type I	20110569;29362496;27997889;29588073
miR-22-3p	Fbxl19	23771142;29362496
miR-22-3p	RGS2	25978529;23387820;23674521;29362496;21168126
miR-140-5p	iASPP	28656261;26787707;29371940;27693036
miR-192-5p	RAB2A	17587821;30628692;15652477;16822819;23959473
miR-194-5p	Rac1	20979124;19892940;23715501;30844391
miR-143-3p	Exportin 5	20544124;24751578
miR-22-3p	ESR1 (nuclear)	21093468;19414598;21761362;30502362;24715036;29362496;25825815;23674521;18347134;20180843;22589088;28314781;21750200
miR-22-3p	p38alpha (MAPK14)	21334170;29434190;25826372;23936767;29362496;27544030
miR-194-5p	HNF3-alpha	18026111;26909612;30782188
miR-192-5p	MDM2	20951946;23715501;21601459;24508230;23646287
miR-497-5p	LINC00152	25124853;30146756
miR-192-5p	Caveolin-1	28321538;24623846
miR-143-3p	MAD4	21427707
miR-148b-3p	DNMT1	21116279;24448385;27421476;21205300;25611922;30146796;22020560;25419182;26433194;22362909;23125218;25927928
miR-497-5p	SMAD3	20637737;27063509
miR-22-3p	CD147	29366790;24906624
miR-143-3p	Pleiotrophin (OSF1)	21945314
miR-140-5p	MALAT1	27191262;26619802
miR-192-5p	CTLA-4	27626488
miR-143-3p	Survivin	22260523;28596604
miR-143-3p	KIAA0100	21427707
miR-143-3p	FARP2	21427707
miR-22-3p	TET2	26404510;23827711;29362496;23722663;23830207;22740952
miR-148b-3p	HSP90 alpha	28337290
miR-497-5p	Dicer	23671264
miR-143-3p	TTLL3	21427707
miR-192-5p	Nidogen	25857602
miR-128-3p	CORO1C	23019226;22853714;18987751;21970718;17355635;25781272
miR-130a-3p	FOG2	20864815;21486751;26134263;29362496;19582148
miR-128-3p	Karyopherin beta 2	28974576;20183876
miR-22-3p	ErbB3	20081105;21057539;29286064;29366790;29434190;25978529;24710937;24898268;29362496;22484852;24972801
miR-128-3p	SMURF2	28627514;24485087
miR-22-3p	CLIC4	23674521;29362496;23387820;23554741;23171592;22740952;24086656;22570371
miR-194-5p	PER3	19682069
miR-143-3p	TNFAIP8	21427707
miR-22-3p	ITGB3	29855470
miR-192-5p	IGF-1 receptor	20951946
miR-128-3p	LDLR	24209638;20042474;25419182;24053158;26501192
miR-497-5p	TARBP2	23671264
miR-143-3p	B7-H4	27626488
miR-22-3p	NET1	29620229;25041463;23674521;29362496
miR-497-5p	FGF2	23263626;28213656;25149530;29620291
miR-194-5p	FZD6	21887698;28465351;23715501
miR-130a-3p	RUNX3	15652477;24750349;26941729;29362496;22846564;23874686;26375442;23912048;26134263;20176475
miR-192-5p	PAI1	27216198
miR-22-3p	MALAT1	30431104;27191262;27564100;26364720
miR-140-5p	MMD	25980495;24971538;29684207
miR-143-3p	NUP160	21427707
miR-192-5p	Dicer	24223844;24623846;20949028;22659882
miR-143-3p	ZFP276	21427707
miR-143-3p	Adipophilin	24769236;23247565
miR-497-5p	Cyclin E	23544130;24520312;25909221;24909281;26567220;23184160;24112607
miR-22-3p	MYCBP	20562918;24421386
miR-128-3p	Bax	25764126;27261578;23526655;24145963;25301812;23852002
miR-22-3p	HDAC6	28195408;24802236;25662604;22375943;30379969;25131192
miR-140-5p	CREB1	29684207;30637726
miR-128-3p	GSG1L	24311694
miR-128-3p	Nek2A	24046120;24337664;22853714;30142940
miR-22-3p	CARF	23303785
miR-497-5p	PAX2	27513319
miR-128-3p	Jagged1	29091297;24145963
miR-128-3p	CNDP2	24311694
miR-497-5p	PVT1	27813492;28602700
miR-140-5p	NSBP1	28341864
miR-128-3p	PDIP38	20042474
miR-192-5p	TCF7 (TCF1)	27433921;27683056
miR-140-5p	LAMG1	29684207;24530397
miR-143-3p	GOLPH2	23321517;26392389;22691140;30536996;24284362
miR-143-3p	FHIT	27626488;27236032;21711110
miR-143-3p	ITGA6	19472311;24751578;29416013;30536996;30188591
miR-128-3p	Stargazin	23606743;27526390;24311694
miR-497-5p	UCP2	30007975
miR-143-3p	KLF5	23128394;30201338;26392389;30645204
miR-143-3p	BAG-3	26541455
miR-22-3p	RANBP7	25978529;22815235;29362496
miR-148b-3p	AMPK alpha 1 subunit	30201950;23171948
miR-128-3p	p38alpha (MAPK14)	22614013;28974576;25826372;29067466;24145963;23606743;15652477;23019226;25749934;23109423;20145202;22853714;24053158
miR-130a-3p	STK40	28085489
miR-22-3p	Galectin-9	26239725
miR-128-3p	TrkC	21874051;25419182;23852002;15652477;24053158;23606743;21143953;24209638;25292042;27351280
miR-192-5p	SREBP1 precursor	28483554
miR-130a-3p	SLC31A1	29099271
miR-143-3p	MAG	21427707
miR-128-3p	Ephrin-B receptor 2	18987751;23019226;25301812;21874051;22853714;23835497
miR-130a-3p	ESR1 (membrane)	25505270;29362496;19414598;20180843;26134263;25189779;24960162;21712254;24972801
miR-128-3p	Ro60	22853714;25781272;26307612;19955085
miR-22-3p	p53	26610210;30365089;22820191;29362496;20485546;20975901;24048714
miR-143-3p	RGS3	21427707
miR-497-5p	TWIST1	27015364
miR-128-3p	M6B	24311694
miR-143-3p	AKT2	28473452;28404925
miR-130a-3p	GRB10	24677715;29973593;29362496
miR-143-3p	RSG4	24337369
miR-130a-3p	RECK	27158382
miR-140-5p	VEGF-A	27214554;29435179;17205120;23128393;24209638;18320040;29684207;30015904;27035554;29295562;26402430;28099924;29763928;28443475
miR-140-5p	IMP1(ZBP1)	26917013;27588393
miR-130a-3p	LDLR	23418453;26134263;29176620;14697198;29362496
miR-497-5p	MEK1(MAP2K1)	22180573;23092882;24520312;23852002
miR-128-3p	NANOG	23019226;24903149
miR-148b-3p	WNT1	25627001;26664144
miR-143-3p	CD44	25953639;23128394;27121210;25175415;23904792;23709205
miR-128-3p	BMI-1	24209638;25764126;19010882;24311694;25419182;22088562;28974576;23109423;23852002;15652477;24145963;24903149;25339974;27705931;20574517;21953503;23686310;26324126;28424413;30142940;22614013;23019226;25301812;25761682;29445170;22908280;23733246;25416134;29429387;30890168
miR-652-3p	MTP18	28498369
miR-140-5p	ULBP1	21406206
miR-143-3p	RalBP1	27748916
miR-194-5p	TRAF6	23515310;25984739;22659882
miR-22-3p	CXXC6	23830207
miR-128-3p	WDR22	24311694
miR-497-5p	MACC1	27911852
miR-143-3p	CTLA-4	27626488
miR-194-5p	XIAP	25285168;22733138
miR-140-5p	NRF2	29684207;30483753;28928081
miR-128-3p	hnRNP A1	31010097
miR-128-3p	Prohibitin	22505583;19955085;26553132;23019226;26883496;25781272;15652477
miR-22-3p	HDAC1	30252536
miR-143-3p	Glypican-1	21427707
miR-22-3p	PTEN	22710478;22000016;25750291;21618527;30382141;20170724;22166214;25862551;20523723;21440011;22820191;24048714;29362496;20388916;26544868;27082730;28231399
miR-194-5p	SOCS2	22102710;28011622;20979124
miR-128-3p	AK2	22853714;24311694;18987751
miR-143-3p	HES4	21427707
miR-497-5p	PAI1	28925390
miR-22-3p	BMPR1B	24163368
miR-143-3p	Collagen VII	21427707
miR-143-3p	MMP-13	23732700;28644440;21427707;24762226;27626488
miR-22-3p	p53 (mitochondrial)	26610210;20485546;24048714;20975901;29362496;22820191;30365089
miR-143-3p	MAP2K5 (MEK5)	24448661
miR-128-3p	PAIP2	26883496;17355635;20145202;22853714;23019226;25764126;25704921
miR-22-3p	TET3	23830207
miR-22-3p	Osteoglycin	22570371;21334170;25016317;24086656;22328083;22538858;18347134;29362496
miR-130a-3p	HCCS	29176620
miR-497-5p	IKK-alpha	23487264;24520312
miR-22-3p	Max	20214878;23671190;29362496;24634123
miR-143-3p	TOP2 alpha	28596604;21693658
miR-140-5p	MEK1(MAP2K1)	29449644
miR-497-5p	SNHG1	30454699
miR-128-3p	GDE	24311694
miR-128-3p	hnRNP F	25781272
miR-140-5p	EGR2 (Krox20)	22792185;22131398;24209638;23387820
miR-143-3p	KLF12	21427707
miR-194-5p	SMURF1	21696393;30720112;20637737
miR-128-3p	PHF6	29581509;25556700;15806104;24895337
miR-140-5p	SOX4	30243712;27353653;29684207
miR-140-5p	p63	29763931
miR-22-3p	CD151	29362496;24495805
miR-194-5p	PTPN12	27486333;20979124;22086373;23969555
miR-128-3p	Wee1	21874051;25360780;30142940;24209638;20668041;21358821
miR-148b-3p	ITGA5	23233531;29079415;27328731;23859989;23499550
miR-192-5p	NOB1	26743688
miR-130a-3p	Connexin 43	24278370;26283635;29520011;24819345;25189779;25383235;29362496
miR-130a-3p	ZPK(MAP3K12)	25999017;29362496;26919791;18026111
miR-22-3p	FoxN1	26020521
miR-192-5p	IL-17 receptor	25489847
miR-192-5p	Nod2 (CARD15)	25070052;24297055
miR-143-3p	PARG1	21427707
miR-143-3p	ANP	29728596
miR-22-3p	Substance P receptor	30502362
miR-140-5p	HDAC7	24530397;29684207;26898430
miR-130a-3p	Mcl-1	26494558
miR-143-3p	COL6A2	21427707
miR-128-3p	Neurofibromin	23606743;23056445
miR-143-3p	NEDL2	21427707
miR-128-3p	FAM171A1	24311694
miR-194-5p	FOXM1	24748184;30278464
miR-128-3p	WIF1	28627514
miR-143-3p	Sno-N	21427707
miR-143-3p	ADAR1	24327339;28527816
miR-140-5p	PD-L1	29855617;29170130
miR-22-3p	COX-1 (PTGS1)	22740952;23674521;25673011;29362496
miR-130a-3p	HOXA5	17957028;29070584;19789267;21370286;23528537;19540203;26134263;29362496;23032062
miR-148b-3p	ErbB3	25630670;24530307
miR-143-3p	PAF65A	21427707
miR-497-5p	Ihh	23544130;30528739
miR-140-5p	SMAD3	21063788;25567303;28005074;27214554;29684207;20071455;27895151
miR-128-3p	GPS1	24311694
miR-22-3p	Protein p8	21565979
miR-128-3p	GAS7	24311694
miR-497-5p	p70 S6 kinase1	26238185
miR-143-3p	HXK2	25176644;26759242;27626488;29156804;22354042;23959473;24890811;24327339;24033605;30129112;23376635;29620291;22469988;22593586;26392389;24751578;22691140;30825877;28492554;25801897;23321517;25172909
miR-128-3p	CBF beta	25781272
miR-128-3p	SNAP-25	24053158;18381601;24209638;19088304;27261578
miR-497-5p	Sirtuin4	26959556;27992564
miR-22-3p	SLC35B2	24576181
miR-130a-3p	PDE4D	29226319;23418453
miR-143-3p	COX-2 (PTGS2)	30066874;21790228;21915288;23973710;24079748;26959737;30098313;24105952;26392389;24751578
miR-130a-3p	Leptin receptor	22773832
miR-130a-3p	Dicer	26134263;24787017;22350415;19671175;29362496
miR-128-3p	Sirtuin1	15806104;23492773;24145963;26501192;23019226;26687158;30257253
miR-140-5p	IGF-1 receptor	29069833;27214554;31035970;24039995
miR-143-3p	SOX6	26392389;24751578;25491368
miR-143-3p	FGF7	30439502;23242232;23247565;24751578
miR-143-3p	Fascin	28596604;22457808;27626488
miR-497-5p	E2F3	29620291;24520312;27430325
miR-22-3p	HIF1A	21629773
miR-143-3p	IBP5	17724173;23321517;24855947;30114390;19472311;24751578;23247565;23959473;27565737;24284362;26392389
miR-128-3p	PP1-cat gamma	22853714;23019226;20145202;21841775;23606743;28627514;15652477
miR-22-3p	LOC107985899	23830207
miR-130a-3p	ROCK1	22391564
miR-128-3p	FAM101B	20042474
miR-194-5p	SUFU	27810403;30542715
miR-192-5p	SLC39A6	26684241
miR-194-5p	Thrombospondin 1	23316333;26731713;24444023;24027049;22028325;23715501
miR-128-3p	Heme oxygenase 1	28749936
miR-128-3p	Ephrin-B receptor 1	23835497
miR-128-3p	CREM (repressors)	24311694
miR-143-3p	Liprin-alpha3	21427707
miR-128-3p	MSK1	23606743;20145202;24053158;23019226;29581509
miR-192-5p	CUX1	29663529
miR-143-3p	PD-L2	27626488
miR-130a-3p	HOTAIR	24953832
miR-140-5p	BTG1	30804514
miR-497-5p	IKK-beta	23487264;26020802;26175947
miR-22-3p	IL8RB	26364720
miR-652-3p	LLGL1	26934648
miR-128-3p	DBI	23218666;25419182;20042474
miR-194-5p	ARHGEF2	27573550
miR-194-5p	TYSY	23715501
miR-143-3p	Calpain 12	21427707
miR-128-3p	CNOT7	18987751;24311694
miR-128-3p	TCF8	30504123;25921099
miR-130a-3p	C/EBPepsilon	24824797;24398327;26043084;29362496
miR-143-3p	Bax	21427707
miR-192-5p	Semaphorin 3A	26580097;29534065
miR-22-3p	MICA	24061441
miR-194-5p	STAT1	25797619
miR-130a-3p	Hamartin	24278370;22206861;29362496;20516112;29672222;28800130
miR-22-3p	BTG1	25978529;29362496;23387820;25449431;23027903
miR-128-3p	Myostatin	25958325
miR-130a-3p	PPARGC1 (PGC1-alpha)	25595716;29362496
miR-130a-3p	IRF1	20516112;20825557;29362496;30396996;15652477
miR-22-3p	LINC00339	30614043
miR-128-3p	ARPP- 21	21841775;24311694
miR-140-5p	MEG3	26898430;28382492
miR-192-5p	Fibulin-2	30118321
miR-148b-3p	PI3K cat class IA (p110-alpha)	21632885;21364759;23233531;27328731
miR-143-3p	ERK5 (MAPK7)	17892514;26618772;28716711;29498789;22374674;16969504;22751122;23276710;27626488;27806338;21266977;23247565;30565701;19843160;26272601;19855844;20544124;15504739;23321517;26392389;28596604;28734729;14697198;17553685;21550168;25695263;27565737;30050105;24751578
miR-192-5p	ITGB3	26506238
miR-140-5p	IBP5	20466812;21325061;24209638;19948051;29684207;28099924
miR-128-3p	ITGA2B	26773046
miR-143-3p	ErbB3	29803673;24751578;23028787;22942087;24284362;25248370
miR-194-5p	IGF-1 receptor	25096247;29069833;29152664;23715501;25285168;26731713
miR-143-3p	Androgen receptor	30808676;27683042
miR-22-3p	SNAIL1	27564100;27596137;29362496;29434190;24285725;26610210
miR-140-5p	SOX9	23752191;29684207
miR-140-5p	SLUG	27597739;25322669
miR-128-3p	PCM1	26883496
miR-128-3p	Alpha-fodrin	26543231;28938540;27765930
miR-22-3p	DGCR5	29030962
miR-143-3p	JMJD2B	21427707
miR-143-3p	NOLA1 (GAR1)	21427707
miR-497-5p	SSRP1	26755331
miR-497-5p	FGFR1	31122291;25149530;21325063
miR-128-3p	COX-2 (PTGS2)	29524580;30535495
miR-140-5p	Barkor	30121664;23484053
miR-22-3p	JMJD1A	24362521;24086656;23387820;22570371
miR-22-3p	Oncostatin M	29385191
miR-143-3p	RanGAP1	21427707
miR-143-3p	Gpr123	21427707
miR-192-5p	MICA	24061441
miR-140-5p	Mitofusin 1	24615014
miR-128-3p	Annexin VII	20042474
miR-194-5p	CUX1	29663529
miR-128-3p	Adenosine A2b receptor	18987751;22853714;25419182;27008703;24209638;26478435;17355635;20388705;23272230;23041308;25869934
miR-128-3p	ANKRD40	24311694
miR-192-5p	ESR1 (mitochondrial)	27304060
miR-130a-3p	p21	29362496;20101223;25681685;26074357
miR-128-3p	TAB3	23487264
miR-22-3p	TXNL4B	21565979
miR-148b-3p	ALK-2	23227223;22408438;25928148
miR-148b-3p	SOX6	21285947
miR-130a-3p	KPYR	29321333
miR-192-5p	Tetrodotoxin-resistant Na(I) channel	26209011
miR-22-3p	ELAVL1 (HuR)	29351796
miR-143-3p	MAGEA9	30302801
miR-130a-3p	VGLL4	26272168;29362496
miR-144-5p	Syndecan-3	29968393
miR-128-3p	MSI2	29581509
miR-128-3p	KLF4	22853714;23019226;28558034;26883496;15652477;30664155;26938105;15806104;29663385;22575504;28238937
miR-143-3p	TCF8	28543721
miR-130a-3p	TGF-beta receptor type I	23418453;24960162;25505270;28518142;22942087
miR-148b-3p	N-Ras	23233531
miR-22-3p	Cyclin A2	25596928;27738335;29366790;30252536
miR-128-3p	PAICS	30121007
miR-143-3p	PRC1	28596604;21693658
miR-143-3p	HA95	21427707
miR-130a-3p	INTS6	29176620
miR-143-3p	Kallikrein 2	20354523;25153383;25354797
miR-140-5p	LINC00515	30121664
